# Supplementary material for: Effect of Acupuncture on Functional Capacity in Patients Undergoing Hemodialysis: A Patient-Assessor Blinded Randomized Controlled Trial
Source: Healthcare (Basel). 2022 Oct 5;10(10):1947. doi: 10.3390/healthcare10101947 (PMC9602329; doi:10.3390/healthcare10101947)
Supplement: Supplementary file 1 [file healthcare-10-01947-s001.zip]

Archive with 1 entries (1 files):
- healthcare-1922421-supplementary.pdf
